# Supplementary material for: Skeletal carbonate mineralogy of Scottish bryozoans
Source: PLoS One. 2018 Jun 13;13(6):e0197533. doi: 10.1371/journal.pone.0197533 (PMC5999294; doi:10.1371/journal.pone.0197533)
Supplement: S1 File — This file contains two tables: Table A contains sample data; Table B specifies sampling sites and permissions. (XLSX) [file pone.0197533.s001.xlsx]

## Sheet: A) sample data
genus	species	family	wt. % MgCO3	wt% aragonite	wt. % calcite	Locality	Specimen ID
Aetea	anguina*	Aeteidae	7.85554	0	100	St Abbs	22316
Aetea	sica*	Aeteidae		0	100	Flotta, Orkney	22574
Aetea	truncata*	Aeteidae		0	100	Lamlash Bay, Arran	26804
Alderina	imbellis	Calloporidae	6.05654	0	100	Bell Rock	NMSZ 2000.280.383
Amphiblestrum	auritum	Calloporidae	5.59	0	100	St Abbs	22296
Amphiblestrum	flemingii	Calloporidae	3.64	0	100	St Abbs	22274
Amphiblestrum	solidum	Calloporidae	7.15501	0	100	Shetland	NMSZ 1999.239.006
Anarthropora	monodon	Exechonellidae		100	0	Shetland/Faroe Channel	NMSZ 1999.239.139
Annectocyma	major*	Annectocymidae	6.40058	0	100	Shetland	NHM 1911.10.1.31
Beania	mirabilis	Beaniidae	7.18	0	100	St Abbs	22342
Anarthropora	monodon	Exechonellidae		100	0	Shetland/Faroe Channel	NMSZ 1999.239.139
Anarthropora	monodon	Exechonellidae		100	0	Shetland/Faroe Channel	NMSZ 1999.239.139
Bicellariella	ciliata	Bugulidae	5.03424	18.2	81.8	Bird Rock, Barra	NMSZ 1993.065.1456
Bicellarina	alderi	Bugulidae	2.81	43.04	56.96		NHM 11.10.1.298
Bicrisia	abyssicola	Crisiidae	2.44	0	100	Stromness, Orkney	22379
Bugula	avicularia	Bugulidae	4.8	0	100		NHM 11.10.1.257
Bugula	flabellata	Bugulidae	3.85	42.12	57.88	Holy Isle, Arran	22269
Bugula	fulva	Bugulidae	6.59	0	100	Kirkwall marina, Orkney	22374
Bugula	neritina	Bugulidae	5.14	0	100	unspecified - J Porter coll.	22503
Bugula	plumosa	Bugulidae	7.3931	0	100	St Kilda	NMSZ 1998.55.115
Bugula	purpurotincta	Bugulidae	3.89171	10.81	89.19	Loch Crinan	NMSZ 1993.065.1455
Bugula	simplex	Bugulidae	3.85	50.78	49.22	Largs marina, Ayrshire	22428
Bugula	turbinata	Bugulidae	2.16	0	100	Largs marina, Ayrshire	22430
Buskea	dichotoma	Celleporidae	4.49	0	100	Scotland, exact location unknown	22437
Buskea	nitida	Celleporidae	4.55715	0	100	Holy Isle, Arran	26914
Caberea	ellisii	Candidae	4.88	0	100	Scotland, exact location unknown	22480
Callopora	craticula	Calloporidae	4.26	0	100	W Sgeir Ulibhe (Loch Hourn)	22305
Callopora	dumerilii	Calloporidae	7.52402	0	100	Kyle of Lochalsh	NMSZ 2009.026.225
Callopora	lineata	Calloporidae	5.24	17.49	82.51	St Abbs	22300
Callopora	rylandi	Calloporidae	6.85	0	100	St Abbs	22279
Carbasea	carbasea	Flustridae	6.29	0	100	Leith (1792)	NHM specimen
Cauloramphus	spiniferum	Calloporidae	3.78	15.24	84.76	St Abbs	22332
Cellaria	fistulosa	Cellariidae	4.77826	0	100	Lamlash Bay, Arran	22271
Cellaria	fistulosa	Cellariidae	5.75294	0	100	Lamlash Bay, Arran	22271
Cellaria	fistulosa	Cellariidae	4.84287	0	100	Lamlash Bay, Arran	22271
Cellaria	fistulosa	Cellariidae	5.73055	0	100	Lamlash Bay, Arran	22271
Cellaria	fistulosa	Cellariidae	5.17096	0	100	Lamlash Bay, Arran	22271
Cellaria	fistulosa	Cellariidae	7.04783	0	100	Lamlash Bay, Arran	22271
Cellaria	fistulosa	Cellariidae	6.43995	0	100	Lamlash Bay, Arran	22271
Cellaria	fistulosa	Cellariidae	3.44759	0	100	Lamlash Bay, Arran	22271
Cellaria	fistulosa	Cellariidae	4.29637	0	100	Lamlash Bay, Arran	22271
Cellaria	fistulosa	Cellariidae	3.93639	0	100	Lamlash Bay, Arran	22271
Cellaria	fistulosa	Cellariidae	5.02678	0	100	Lamlash Bay, Arran	22271
Cellaria	fistulosa	Cellariidae	6.14615	0	100	Lamlash Bay, Arran	22271
Cellaria	fistulosa	Cellariidae	5.29777	0	100	Lamlash Bay, Arran	22271
Cellaria	fistulosa	Cellariidae	4.60186	0	100	Lamlash Bay, Arran	22271
Cellaria	fistulosa	Cellariidae	4.96216	0	100	Lamlash Bay, Arran	22271
Cellaria	fistulosa	Cellariidae	3.99596	0	100	Lamlash Bay, Arran	22271
Cellaria	salicornioides	Cellariidae	3.6783	0	100		NHM 99.5.1.30
Cellaria	sinuosa	Cellariidae	3.93887	8.25	91.75		NHM 19.11.10.1.766
Cellepora	pumicosa	Celleporidae	4.68881	11.25	88.75	St Abbs	22315
Celleporella	hyalina	hippothoidae	1.73	0	100	Clashfarland, Isle of Cumbrae	223125
Celleporina	caliciformis	Celleporidae	4.9	0	100	Deer Sound, Orkney	22371
Celleporina	pygmaea	Celleporidae	7.20487	0	100	Shetland/Faroe Channel	NMSZ 1999.239.082
Chartella	barleei	Flustridae	9.57558	72.2167	27.7833	Shetland	NMSZ 1999.239.006
Chartella	papyracea	Flustridae	9.03311	0	100	Lyme Bay	NMSZ unregistered
Chorizopora	brongniartii	Chorizoporidae	5.49	0	100	St Abbs	22367
Conopeum	reticulum	Membraniporidae	5.03921	0	100	Kinneil survey station 02/1	NMSZ 2000.295.219
Conopeum	seurati	Membraniporidae	9.10059	4.86	95.14		NHM 1998.11.11.1
Coronopora	truncata	Lichenoporidae	7.77844	0	100	Rockall (Dr Jim Drewery, MS)	26912
Cribrilina	annulata	cribrilinidae	4.95	10.91	89.09	St Abbs	22366
Cribrilina	cryptooecium	cribrilinidae	2.87	0	100	St Abbs	22276
Cribrilina	punctata	cribrilinidae	4.98826	0	100	Houton Bay, Orkney	25751
Crisia	aculeata	Crisiidae	4.84	10.26	89.74	Stromness, Orkney	22383
Crisia	denticulata	Crisiidae	3.31	0	100	Clashfarland, Isle of Cumbrae	223122
Crisia	eburnea	Crisiidae	3.35	0	100	Saulmore Point, Oban	22372
Crisia	eburnea	Crisiidae	3.33	0	100	Saulmore Point, Oban	22372
Crisia	ramosa	Crisiidae	2.31739	0	100	St Kilda	NMSZ 1998.55.104
Crisidia	cornuta	Crisiidae	5.04	0	100	Stromness, Orkney	22398
Cryptosula	pallasiana	Cryptosulidae	4.57205	41.21	58.79	Hoy, Orkney	22524
Dendrobeania	murrayana	Bugulidae	4.73	0	100	Scotland, exact location unknown	NHM 12.12.21.886
Diplosolen	obelia*	Diastoporidae	5.75	0	100	Shetland	NHM 11.10.1.148
Disporella	hispida	Lichenoporidae	5.17	0	100	Eyemouth	22304
Doryporellina	reticulata*	Doryporellidae	7.15	0	100	Rockall	NHM 1911.10.1.1152
Einhornia	crustulenta	Electridae	4.11	0	100	Loch of Stenness, Orkney	22350
Electra	monostachys	Electridae	7.3395	8.77	91.23	Solway Firth	NMSZ 2005.049.0067
Electra	pilosa	Electridae	8.14	22.4	77.6	Clashfarland, Isle of Cumbrae	22440
Electra	pilosa	Electridae	9.76	15.78	84.22	Clashfarland, Isle of Cumbrae	22442
Electra	pilosa	Electridae	9.89	46.6	53.4	Clashfarland, Isle of Cumbrae	22438
Electra	pilosa	Electridae	9.71	19.77	80.23	Clashfarland, Isle of Cumbrae	22438
Electra	pilosa	Electridae	8.77	16.2	83.8	Clashfarland, Isle of Cumbrae	22441
Electra	pilosa	Electridae	9.22	13.22	86.78	Clashfarland, Isle of Cumbrae	22441
Electra	pilosa	Electridae	8.04294	31.41	68.59	Clashfarland, Isle of Cumbrae	22440
Electra	pilosa	Electridae	6.79241	17.58	82.42	Clashfarland, Isle of Cumbrae	22440
Electra	pilosa	Electridae	7.89945	35.62	64.38	Clashfarland, Isle of Cumbrae	22440
Electra	pilosa	Electridae	8.25884	14.49	85.51	Clashfarland, Isle of Cumbrae	22442
Electra	pilosa	Electridae	8.60592	19.07	80.93	Clashfarland, Isle of Cumbrae	22442
Electra	pilosa	Electridae	8.45858	11.68	88.32	Clashfarland, Isle of Cumbrae	22442
Electra	pilosa	Electridae	8.34622	5.58	94.42	Clashfarland, Isle of Cumbrae	22438
Electra	pilosa	Electridae	8.2838	0	100	Clashfarland, Isle of Cumbrae	22438
Entalophoroecia	deflexa	Diaperoeciidae	4.50002	0	100	St Kilda	NMSZ 2001.035.215
Escharella	abyssicola	Romancheinidae	7.48537	6.42333	93.5767	Shetland/Faroe Channel	NMSZ 1999.239.253
Escharella	labiosa*	Romancheinidae	5.80068	0	100	Mull Sound	NHM 1997.8.4.14
Escharella	laqueata*	Romancheinidae	5.99669	0	100	Skye	NHM 11.10.1.1010
Escharella	octodentata	Romancheinidae	7.3183	0	100	Shetland/Faroe Channel	NMSZ 1999.239.002
Escharella	variolosa	Romancheinidae	6.55	12.09	87.91	St Abbs	22275
Escharella	ventricosa	Romancheinidae	5.60243	0	100	Flotta, Orkney	25586
Escharina	alderi	Escharinidae	6.99799	0	100	Shetland/Faroe Channel	NMS 2003.06.1045
Escharina	dutertrei haywardi	Escharinidae	7.38936	0	100	Shetland/Faroe Channel	NMSZ 2003.106.1059
Escharina	johnstoni*	Escharinidae	7.20463	0	100	The Minch	NHM 11.10.1.1208
Escharoides	coccinea	Exochellidae	3.3	35.59	64.41	Stromness, Orkney	22381
Escharoides	mamillata	Exochellidae	6.96061	0	100	Houton Bay, Orkney	223139
Eucratea	loricata	Eucrateidae	7.74	14.77	85.23	Scotland, exact location unknown	NHM 86.1.26.3
Eurystrotos	compacta	Oncousoeciidae	6.25943	0	100	Fair Isle	26919
Fenestrulina	malusii	Microporellidae	2.84	11.56	88.44	St Abbs	22294
Filicrisia	geniculata	Crisiidae	3.85697	14.01	85.99	St Kilda	NMS 1998.55.86
Haplopoma	graniferum	Haplopomidae	3.05579	25.08	74.92	Stromness, Orkney	26806
Haplopoma	impressum	Haplopomidae	1.81	0	100	Orkney	22397
Haplopoma	planum	Haplopomidae	6.13993	0	100	Shetland	NMSZ 1999.239.022
Haplopoma	sciaphilum*	Haplopomidae	7.49336	0	100	St Kilda	NHM 1985.1.10.29
Hemicyclopora	polita	Romancheinidae	7.25597	0	100	Shetland	NMSZ 1999.239.022
Herentia	hyndmanni*	Escharinidae	6.20739	0	100	Orkney	NHM 1899.7.1.2468
Hippoporina	pertusa*	Bitectiporidae	6.2791	0	100		NHM 11.10.1.1181
Hippothoa	divaricata*	Hippothoidae		100	0	Mull of Cantyre	NHM 88.4.21.6
Hornera	lichenoides	Horneridae	5.54646	6.28667	93.7133	Shetland/Faroe Channel	NMSZ 2003.106.1032
Idmidronea	atlantica	Tubuliporidae	3.76639	0	100	W.S. Bruce Collection (Arctic 77.55N)	NMSZ EA 2/21/16
Lagenipora	lepralioides*	Celleporidae	5.17351	0	100	Shetland	NHM 1899.7.1.3565
Larnacicus	corniger	Chaperiidae	7.65621	5.89	94.11	Shetland/Faroe Channel	NMSZ 2003.106.1038
Lepraliella	hippopus	Lepraliellidae	7.69113	4.49	95.51	Elmwood	NMS 1921.145.508
Marguetta	lorea	Bryocryptellidae	8.49478	0	100		NHM 1911.10.1.1593
Megapora	ringens	Calloporidae	6.50097	55.96	44.04	Shetland/Faroe Channel	NMSZ 1999.239.139
Membranipora	membranacea	Membraniporidae		100	0	Bridge over the Atlantic, ClachanSeil	22256
Membranipora	membranacea	Membraniporidae		100	0	Bridge over the Atlantic, ClachanSeil	22256
Membranipora	membranacea	Membraniporidae		100	0	Bridge over the Atlantic, ClachanSeil	22256
Membranipora	membranacea	Membraniporidae		100	0	Bridge over the Atlantic, ClachanSeil	22256
Membranipora	membranacea	Membraniporidae		100	0	Bridge over the Atlantic, ClachanSeil	22256
Membranipora	membranacea	Membraniporidae		100	0	Bridge over the Atlantic, ClachanSeil	22256
Membranipora	membranacea	Membraniporidae		100	0	Bridge over the Atlantic, ClachanSeil	22256
Membranipora	membranacea	Membraniporidae		100	0	Bridge over the Atlantic, ClachanSeil	22256
Membranipora	membranacea	Membraniporidae		100	0	Bridge over the Atlantic, ClachanSeil	22256
Membranipora	membranacea	Membraniporidae		100	0	Bridge over the Atlantic, ClachanSeil	22256
Membranipora	membranacea	Membraniporidae		100	0	Bridge over the Atlantic, ClachanSeil	22256
Membranipora	membranacea	Membraniporidae		100	0	Bridge over the Atlantic, ClachanSeil	22256
Membranipora	membranacea	Membraniporidae		100	0	Bridge over the Atlantic, ClachanSeil	22256
Membranipora	membranacea	Membraniporidae		100	0	Bridge over the Atlantic, ClachanSeil	22256
Membranipora	membranacea	Membraniporidae		100	0	Bridge over the Atlantic, ClachanSeil	22256
Membranipora	membranacea	Membraniporidae		100	0	Bridge over the Atlantic, ClachanSeil	22256
Membranipora	membranacea	Membraniporidae		100	0	Bridge over the Atlantic, ClachanSeil	22256
Membranipora	membranacea	Membraniporidae		100	0	Bridge over the Atlantic, ClachanSeil	22256
Membranipora	membranacea	Membraniporidae		100	0	Bridge over the Atlantic, ClachanSeil	22256
Membranipora	membranacea	Membraniporidae		100	0	Bridge over the Atlantic, ClachanSeil	22256
Membranipora	membranacea	Membraniporidae		100	0	Bridge over the Atlantic, ClachanSeil	22256
Membranipora	membranacea	Membraniporidae		100	0	Bridge over the Atlantic, ClachanSeil	22256
Membranipora	membranacea	Membraniporidae		100	0	Bridge over the Atlantic, ClachanSeil	22256
Membranipora	membranacea	Membraniporidae		100	0	Bridge over the Atlantic, ClachanSeil	22256
Membranipora	membranacea	Membraniporidae		100	0	Bridge over the Atlantic, ClachanSeil	22256
Membranipora	membranacea	Membraniporidae		100	0	Bridge over the Atlantic, ClachanSeil	22256
Membranipora	membranacea	Membraniporidae		100	0	Bridge over the Atlantic, ClachanSeil	22256
Membranipora	membranacea	Membraniporidae		100	0	Bridge over the Atlantic, ClachanSeil	22256
Membranipora	membranacea	Membraniporidae		100	0	Bridge over the Atlantic, ClachanSeil	22256
Membranipora	membranacea	Membraniporidae		100	0	Bridge over the Atlantic, ClachanSeil	22256
Membranipora	membranacea	Membraniporidae		100	0	Bridge over the Atlantic, ClachanSeil	22256
Membranipora	membranacea	Membraniporidae		100	0	Bridge over the Atlantic, ClachanSeil	22256
Membranipora	membranacea	Membraniporidae		100	0	Bridge over the Atlantic, ClachanSeil	22256
Membranipora	membranacea	Membraniporidae		100	0	Bridge over the Atlantic, ClachanSeil	22256
Membranipora	membranacea	Membraniporidae		100	0	Bridge over the Atlantic, ClachanSeil	22256
Membranipora	membranacea	Membraniporidae		100	0	Bridge over the Atlantic, ClachanSeil	22256
Membranipora	membranacea	Membraniporidae		100	0	Bridge over the Atlantic, ClachanSeil	22256
Membranipora	membranacea	Membraniporidae		100	0	Bridge over the Atlantic, ClachanSeil	22256
Membranipora	membranacea	Membraniporidae		100	0	Bridge over the Atlantic, ClachanSeil	22256
Notoplites	jeffreysii	Candidae	5.87237	87.4467	12.5533	Shetland	NMSZ 1999.239.006
Omalosecosa	ramulosa	Celleporidae	5.39102	0	100	Lamlash Bay, Arran	22443
Omalosecosa	ramulosa	Celleporidae	4.78447	0	100	Lamlash Bay, Arran	22443
Omalosecosa	ramulosa	Celleporidae	6.49599	0	100	Lamlash Bay, Arran	22443
Omalosecosa	ramulosa	Celleporidae	6.25196	5	95.2767	Lamlash Bay, Arran	22443
Omalosecosa	ramulosa	Celleporidae	7.68365	0	100	Lamlash Bay, Arran	22443
Omalosecosa	ramulosa	Celleporidae	10.36	0	100	Lamlash Bay, Arran	22443
Omalosecosa	ramulosa	Celleporidae	11.7531	0	100	Lamlash Bay, Arran	22443
Omalosecosa	ramulosa	Celleporidae	10.6654	9	91.1433	Lamlash Bay, Arran	22443
Omalosecosa	ramulosa	Celleporidae	12.2361	0	100	Lamlash Bay, Arran	22443
Omalosecosa	ramulosa	Celleporidae	12.477	8	91.75	Lamlash Bay, Arran	22443
Omalosecosa	ramulosa	Celleporidae	11.367	0	100	Lamlash Bay, Arran	22443
Omalosecosa	ramulosa	Celleporidae	12.0027	0	100	Lamlash Bay, Arran	22443
Omalosecosa	ramulosa	Celleporidae	11.619	0	100	Lamlash Bay, Arran	22443
Omalosecosa	ramulosa	Celleporidae	13.5535	0	100	Lamlash Bay, Arran	22443
Omalosecosa	ramulosa	Celleporidae		5	95.1367	Lamlash Bay, Arran	22443
Oncousoecia	diastoporides	Oncousoeciidae	6.86592	13	86.6833	Fair Isle	26918
Oncousoecia	dilatans	Oncousoeciidae	7.80589	0	100	Shetland	NMSZ 1999.239.010
Oshurkovia	littoralis	Umbonulidae	6.01547	52.42	47.58	Millport, Isle of Cumbrae	26920
Palmicellaria	elegans*	Celleporidae	7.41127	0	100		NHM 65.7.5.16
Palmiskenea	skenei	Bryocryptellidae	5.89601	0	100		NHM 1959.3.6.1
Parasmittina	trispinosa	Smittinidae	7.73	20.47	79.53	Eyemouth	22303
Pentapora	fascialis	Bitectiporidae	8.34872	46.33	53.67	St Kilda	NMS 1998.55.133
Phaeostachys	spinifera	Escharinidae	5.66	37.48	62.52	Saulmore Point, Oban	22373
Phylactella	eximia*	Smittinidae	5.0011	0	100		NHM 11.10.1.1.1549a
Plagioecia	patina	Plagioeciidae	6.24	0	100	Eyemouth	223126
Porella	alba	Bryocryptellidae	3.99	6.02	93.98	Stromness, Orkney	22375
Porella	compressa	Bryocryptellidae	8.21	0	100	Scotland, exact location unknown	22435
Porella	concinna	Bryocryptellidae	8.18	0.315	99.38	Kyle of Lochalsh	NMSZ 2009.026.254
Porella	concinna	Bryocryptellidae	8.11	0	100	Shetland	NMSZ 1999.239.292
Porella	laevis	Bryocryptellidae	10.1735	0	100		NHM 11.10.1.1383
Porella	struma*	Bryocryptellidae	5.92647	0	100	Shetland	NHM 11.10.1.1379
Porella	tubulosa*	Bryocryptellidae	6.95849	0	100	Shetland	NHM 11.10.1.1527A
Pseudoflustra	virgula	Smittinidae	5.60492	0	100	Shetland/Faroe Channel	NMSZ 2004.128.0006
Puellina	innominata	Cribrilinidae	8.74579	0	100	Lamlash Bay, Arran	26786
Pyripora	catenularia	Electridae	8.67835	10.31	89.69	Flotta, Orkney	25585
Ragionula	rosacea*	Romancheinidae	7.22221	0	100	Loch Fyne	NHM 11.10.1.1167
Ramphonotus	minax	Calloporidae	6.8547	0	100	Shetland	NMSZ 1999.239.136
Reteporella	beaniana	Phidoloporidae	8.53973	0	100		NHM 1911.10.1.1361
Reteporella	incognita	Phidoloporidae	8.36369	0	100	Rockall (Dr Jim Drewery, MS)	26910
Reteporella	watersi	Phidoloporidae	5.74921	13.32	86.68		NHM 11.10.1.799
Rosseliana	rosselii*	Antroporidae	6.48402	0	100	Shetland	NHM 11.10.1.636
Schizomavella	auriculata	Bitectiporidae	5.23685	73.31	26.69	Houton Bay, Orkney	25641
Schizomavella	linearis	Bitectiporidae	6.36649	99	1	Flotta, Orkney	22562
Schizoporella	japonica	Schizoporellidae	6.45	35.7	18.77	Portavadie marina	26921
Schizoporella	japonica	Schizoporellidae	5.77	62.05	37.95	Portavadie marina	26922
Schizoporella	japonica	Schizoporellidae	6.21	77.22	22.78	Portavadie marina	26923
Schizoporella	japonica	Schizoporellidae	3.90661	38.48	61.52	Kirkwall marina, Orkney	22501
Schizoporella	japonica	Schizoporellidae	4.0456	27.1467	72.8533	Stromness marina, Orkney	22341
Schizoporella	japonica	Schizoporellidae	4.19953	39.7467	60.2533	Stromness marina, Orkney	22341
Schizoporella	japonica	Schizoporellidae	4.37583	44.2333	55.7667	Stromness marina, Orkney	22502
Schizoporella	japonica	Schizoporellidae	4.62174	37.79	62.21	Kirkwall marina, Orkney	22500
Schizoporella	japonica	Schizoporellidae	4.75341	19.9067	80.0933	Stromness marina, Orkney	22341
Schizoporella	japonica	Schizoporellidae	4.85281	53.7133	46.2867	Kirkwall marina, Orkney	22500
Schizoporella	japonica	Schizoporellidae	4.905	34.28	65.72	Kirkwall marina, Orkney	22501
Schizoporella	japonica	Schizoporellidae	5.16848	38.4133	61.5867	Kirkwall marina, Orkney	22501
Schizoporella	japonica	Schizoporellidae	5.20328	18.26	81.74	Stromness marina, Orkney	22341
Schizoporella	japonica	Schizoporellidae	5.4221	44.1467	55.8533	Holyhead marina, Wales	22505
Schizoporella	japonica	Schizoporellidae	5.50666	53.76	46.24	Holyhead marina, Wales	22505
Schizoporella	japonica	Schizoporellidae	5.88233	13.7467	86.2533	Stromness marina, Orkney	22502
Schizoporella	japonica	Schizoporellidae	6.23328	46.68	53.32	Holyhead marina, Wales	22505
Schizoporella	japonica	Schizoporellidae	6.68404	38.305	61.695	Kirkwall marina, Orkney	22500
Schizoporella	japonica	Schizoporellidae	7.35445	50.2367	49.7633	Stromness marina, Orkney	22502
Schizoporella	patula	Schizoporellidae	8.14	93	13	Shetland/Faroe Channel	NMS 2001.035.221
Schizoporella	unicornis	Schizoporellidae	6.04	40.75	59.25	Stromness, Orkney	22368
Schizoporella	patula	Schizoporellidae	7.63	99	0.8	Shetland	NMSZ 1999.239.082
Scruparia	ambigua	Scrupariidae	8.05167	0	100	St Kilda	NMS - 98.55.107
Scruparia	chelata	Scrupariidae	7.91	0	100	Clashfarland, Isle of Cumbrae	22359
Scrupocellaria	reptans	Candidae	3.83	8.61	65	Saulmore Point, Oban	22456
Scrupocellaria	reptans	Candidae	6.76	6	93.6	Scotland, exact location unknown	NHM 1994.8.25.3
Scrupocellaria	reptans	Candidae	4.61	12	88.45	Scotland, exact location unknown	NHM 11.10.1.353
Scrupocellaria	scrupea	Candidae	1.42	0	100	Kirkwall marina, Orkney	22402
Scrupocellaria	scruposa	Candidae	6.3	3.75	57.4	Cava, Orkney	22264
Scrupocellaria	scruposa	Candidae	3.32	0	100	Saulmore Point, Oban	22369
Scrupocellaria	scruposa	Candidae	3.56	0	100	Cava, Orkney	22265
Scrupocellaria	scruposa	Candidae	4.31	0	100	Cava, Orkney	22265
Scrupocellaria	scruposa	Candidae	5.4	0	100	Cava, Orkney	22264
Securiflustra	securifrons	Flustridae	9.84	9.08	90.92	Scotland, exact location unknown	NHM 1993.6.28.2
Setosella	vulnerata	Setosellidae		100	0	Shetland	NMSZ 1999.239.165
Smittina	bella*	Smittinidae		100	0	Aberdeen	NHM 1911.10.1.1402
Smittina	crystallina	Smittinidae	8.10533	33	67	Hoxa Head, Orkney	26917
Smittoidea	marmorea*	Smittinidae		100	0		NHM 11.10.1.1582
Smittoidea	reticulata	Smittinidae	6.28308	83.667	16.333	Flotta, Orkney	22560
Stigmatoechos	violacea	Stigmatoechidae	7.36443	0	100	Rockall (Dr Jim Drewery, MS)	26911
Stomachetosella	cruenta*	Stomachetosellidae	8.95637	0	100	Shetland	NHM 1911.10.1.1093
Stomachetosella	sinuosa*	Stomachetosellidae	6.459	0	100	Summer Isles	NHM 1960.4.6.22
Stomatopora	gingrina	Stomatoporidae	7.14629	7.18	92.82	Rockall (Dr Jim Drewery, MS)	26835
Tegella	unicornis	Calloporidae	3.55674	0	100	Scapa Flow, Orkney	22260
Temachia	microstoma*	Romancheinidae	6.25275	0	100	Shetland	NHM 1899.7.1.3629
Tervia	irregularis	Terviidae	7.9506	0	100	Rockall (Dr Jim Drewery, MS)	26909
Tessaradoma	boreale	Tessaradomidae	6.36649	0	100	St Kilda	NMSZ 2001.035.219
Tricellaria	inopinata	Candidae	2.39789	0	100	Houton Bay, Orkney	223130
Tricellaria	ternata	Candidae	5.00068	0	100	Bass Rock, North Berwick	NMSZ unregistered.
Tubulipora	liliacea	Tubuliporidae	2.65	1.12	96.6	Eyemouth	22302
Tubulipora	liliacea	Tubuliporidae	2.55643	0	100	Eyemouth	22302
Tubulipora	penicillata	Tubuliporidae	4.65652	0	100	Loch Laxford	NMSZ 2006.026.0625
Tubulipora	phalangea	Tubuliporidae	1.91505	0	100	Eday Sound, Orkney	22417
Tubulipora	plumosa	Tubuliporidae	1.03	0	100	Scapa Flow, Orkney	22388
Turbicellepora	avicularis	Celleporidae	8.97814	0	100	St Abbs Head	NMS 1997.130.129
Turbicellepora	boreale	Celleporidae	6.95812	0	100	Rockall (Dr Jim Drewery, MS)	26913
__ indicates first analysis of genera or family
* indicates analysis conducted using micro-XRD.

## Sheet: B) sampling sites & permissions
All Specimen ID's starting NMS or NHM are accession numbers for National Museum of Scotland and Natural History Museum specimens respectively. Samples were selected for analysis with the permission of the collection curators.
All other specimens:
Sampling locality	Permission required?	reason permission required	Permission
Bridge over the Atlantic, ClachanSeil	N	N/A
Scapa Flow, Orkney	N	N/A
Cava, Orkney	N	N/A
Holy Isle, Arran	Y	Lamlash Bay no-take zone	collecting done with permission and assistance from COAST (Community of Arran Seabed Trust)
Lamlash Bay, Arran	Y	Lamlash Bay no-take zone	collecting done with permission and assistance from COAST (Community of Arran Seabed Trust)
St Abbs	Y	voluntary marine reserve	collecting done with permission and assistance from St Abbs & Eyemouth VMR ranger
Eyemouth	Y	voluntary marine reserve	collecting done with permission and assistance from St Abbs & Eyemouth VMR ranger
W Sgeir Ulibhe (Loch Hourn)	N	N/A
Stromness marina, Orkney	Y	private property	permission received from Orkney marinas Ltd.
Loch of Stenness, Orkney	N	N/A
Clashfarland, Isle of Cumbrae	N	N/A
Stromness, Orkney	N	N/A
Saulmore Point, Oban	N	N/A
Deer Sound, Orkney	N	N/A
Kirkwall marina, Orkney	Y	private property	permission received from Orkney marinas Ltd.
Orkney	N	N/A
Eday Sound, Orkney	N	N/A
Largs marina, Ayrshire	Y	private property	permission from the marina manager for Largs Yacht Haven
Scotland, exact location unknown	N/A	N/A
unspecified - J Porter coll.	N/A	N/A
Holyhead marina, Wales	Y	private property	collection completed by Natural Resources Wales with permission
Hoy, Orkney	N	N/A
Flotta, Orkney	N	N/A
Houton Bay, Orkney	N	N/A
Rockall (Dr Jim Drewery, MS)	Y	Y	collection completed by Dr Jim Drewery of Marine Scotland as part of a licenses Marine Scotland survey.
Hoxa Head, Orkney	N	N/A
Fair Isle	N	N/A
Millport, Isle of Cumbrae	N	N/A
Portavadie marina	Y	private property	permission from marina manager for Portavadie marina
